# Supplementary material for: Growth factor thermostability dataset derived from experimental and computational approaches to accelerate cultured meat development
Source: Data Brief. 2026 Jun 27;67:113042. doi: 10.1016/j.dib.2026.113042 (PMC13342956; doi:10.1016/j.dib.2026.113042)
Supplement: Supplementary file 1 [file mmc1.xlsx]

## Sheet: Growth Factors and Search Terms
Growth factor	Search terms	Thermostability literature found
BMP-4	thermostability "BMP4" OR "BMP 4" OR "DVR-4" heat "BMP4" OR "BMP 4" OR "DVR-4" heat degradation "BMP4" OR "BMP 4" OR "DVR-4" "melting temperature" "BMP4" OR "BMP 4" OR "DVR-4" "thermal stability" "BMP4" OR "BMP 4" OR "DVR-4"	No
EGF	thermostability "EGF" OR "URG" OR "Urogastrone" OR "Epidermal Growth Factor" heat "EGF" OR "URG" OR "Urogastrone" OR "Epidermal Growth Factor" "melting temperature" "EGF" OR "URG" OR "Urogastrone" OR "Epidermal Growth Factor" "thermal stability" "EGF" OR "URG" OR "Urogastrone" OR "Epidermal Growth Factor"	Yes
FGF-2	thermostability "FGF2" OR "FGF 2" OR "bFGF" OR "FGFB" heat "FGF2" OR "FGF 2" OR "bFGF" OR "FGFB" heat degradation "FGF2" OR "FGF 2" OR "bFGF" OR "FGFB" "melting temperature" "FGF2" OR "FGF 2" OR "bFGF" OR "FGFB" "thermostability " "FGF2" OR "FGF 2" OR "bFGF" OR "FGFB" heat "FGF2" OR "FGF 2" OR "bFGF" OR "FGFB"	Yes
Hepatocyte Growth Factor (HGF)	thermostability "HGF" OR "Hepatocyte growth factor" "melting temperature" "HGF" OR "Hepatocyte growth factor" "thermal stability" "HGF" OR "Hepatocyte growth factor" heat "HGF" OR "Hepatocyte growth factor" heat degradation "HGF" OR "Hepatocyte growth factor"	Yes
IGF-1	thermostability "IGF-I" OR "Insulin-like growth factor I" OR "IGF1" OR "IGF-1" OR "somatomedin C" heat degradation "IGF-I" OR "Insulin-like growth factor I" OR "IGF1" OR "IGF-1" OR "somatomedin C" "melting temperature" "IGF-I" OR "Insulin-like growth factor I" OR "IGF1" OR "IGF-1" OR "somatomedin C" "thermal stability" "IGF-I" OR "Insulin-like growth factor I" OR "IGF1" OR "IGF-1" OR "somatomedin…	No
IGF-1-LR3	thermostability "IGF-I-LR3" OR "IGF-1-LR3" OR "IGF-1 LR3" heat "IGF-I-LR3" OR "IGF-1-LR3" OR "IGF-1 LR3" "melting temperature" "IGF-I-LR3" OR "IGF-1-LR3" OR "IGF-1 LR3" "thermal stability" "IGF-I-LR3" OR "IGF-1-LR3" OR "IGF-1 LR3" heat degradation "IGF-I-LR3" OR "IGF-1-LR3" OR "IGF-1 LR3" heat degradation of LR3 IGF 1	Yes
IGF-2	thermostability "Insulin Like Growth Factor 2" OR "IGF2" OR "Somatomedin-A" OR "IGF-II" OR "insulin-like growth factor 2" heat "Insulin Like Growth Factor 2" OR "IGF2" OR "Somatomedin-A" OR "IGF-II" OR "insulin-like growth factor 2" heat degradation "Insulin Like Growth Factor 2" OR "IGF2" OR "Somatomedin-A" OR "IGF-II" OR "insulin-like growth factor 2" "melting temperature "Insulin Like Growth F…	No
IL-6	thermostability "IL6" OR "IL-6" heat "IL6" OR "IL-6" heat degradation "IL6" OR "IL-6" "melting temperature" "IL6" OR "IL-6" "thermal stability" "IL6" OR "IL-6"	Yes
IL-4	thermostability "IL4" OR "IL-4" heat "IL4" OR "IL-4" heat degradation "IL4" OR "IL-4" "melting temperature" "IL4" OR "IL-4" "thermal stability" "IL4" OR "IL-4"	No
Insulin	thermostability "insulin" heat "insulin" heat degradation "insulin" "melting temperature" "insulin" "thermal stability" "insulin"	Yes
TGF-B1	thermostability "TGFB1" OR "transforming growth factor beta-1" OR "TGF-Beta1" OR "transforming growth factor beta 1" heat "TGFB1" OR "transforming growth factor beta-1" OR "TGF-Beta1" OR "transforming growth factor beta 1" heat degradation "TGFB1" OR "transforming growth factor beta-1" OR "TGF-Beta1" OR "transforming growth factor beta 1" "melting temperature" "TGFB1" OR "transforming growth fact…	Yes
TGF-B2	thermostability "TGFB2" OR "TGF-Beta2" OR "transforming growth factor beta-2" OR "G-TSF" OR "Polyergin" OR "Cetermin" OR "BSC-1 cell growth inhibitor" OR "transforming growth factor beta 2" heat "TGFB2" OR "TGF-Beta2" OR "transforming growth factor beta-2" OR "G-TSF" OR "Polyergin" OR "Cetermin" OR "BSC-1 cell growth inhibitor" OR "transforming growth factor beta 2" heat degradation "TGFB2" OR "T…	Yes
TGF-B3	thermostability "TGFB3" OR "transforming growth factor beta-3" OR "TGF-Beta3" OR "transforming growth factor beta 3" heat "TGFB3" OR "transforming growth factor beta-3" OR "TGF-Beta3" OR "transforming growth factor beta 3" heat degradation "TGFB3" OR "transforming growth factor beta-3" OR "TGF-Beta3" OR "transforming growth factor beta 3" "melting temperature" "TGFB3" OR "transforming growth fact…	No
Transferrin	thermostability "transferrin" heat "transferrin" heat degradation "transferrin" "melting temperature "transferrin" "thermal stability" "transferrin"	Yes
